# Supplementary material for: Early peripheral blood gene expression predicts 90-day outcomes following subarachnoid hemorrhage
Source: J Neuroinflammation. 2025 Dec 7;22:286. doi: 10.1186/s12974-025-03630-0 (PMC12690849; doi:10.1186/s12974-025-03630-0)
Supplement: Supplementary file 1 — Supplementary Material 1. [file 12974_2025_3630_MOESM1_ESM.xlsx]

## Sheet: STable 1. Val. Perf. Subgroups
STable 1. Performance of SVM Model When Validation Cohort Divided into Aneurysm and Non-Aneurysm SAH
	SVM Model to Predict Poor vs Good SAH Outcome (20 genes)
	10-Fold Cross-Validation Performance (on Derivation Cohort)	Validation Cohort Performance
		Overall (15 Poor, 23 Good)	Aneurysm (12 Poor, 14 Good)	Non-Aneurysm (3 Poor, 9 Good)
AUC	0.85	0.84	0.82	0.89
Sensitivity (Poor SAH Outcome)	0.87	0.93	0.92	1
Specificity (Good SAH Outcome)	0.84	0.74	0.71	0.78
Positive Predictive Value	0.77	0.7	0.73	0.68
Negative Predictive Value	0.91	0.94	0.91	0.89

## Sheet: STable 2. Pathway Enrichment
STable 2. Pathway Enrichment of the 20 Genes that Predict 90-day SAH Outcomes
Ingenuity Canonical Pathways	-log(B-H p-value)	B-H p-value	Ratio	Overlapping Genes
Unfolded protein response	1.32	0.047863	0.0215	CD82,CEBPE
Protein Kinase A Signaling	1.32	0.047863	0.00735	CREM,DUSP3,PDE4A
Neutrophil Extracellular Trap Signaling Pathway	1.32	0.047863	0.00726	BPI,SERPINB1,TSPO
Proline Biosynthesis II (from Arginine)	1.32	0.047863	0.2	OAT
Glutathione Redox Reactions II	1.32	0.047863	0.2	GSR
Arginine Degradation I (Arginase Pathway)	1.32	0.047863	0.2	OAT
Arginine Biosynthesis IV	1.32	0.047863	0.167	OAT
Neutrophil degranulation	1.32	0.047863	0.00629	BPI,SERPINB1,VAT1

## Sheet: STable 3. Function Enrichment
STable 3. Biofunction Enrichment of the 20 Genes that Predict 90-day SAH Outcomes
Categories	Functions	Diseases or Functions Annotation	B-H p-value	Number of Overlapping Genes	Overlapping Genes
Organismal Injury and Abnormalities,Respiratory Disease	pulmonary disease	Severe pulmonary disease	0.00329	5	BPI,CEBPE,PDE4A,TIMP1,TSPO
Inflammatory Disease,Organismal Injury and Abnormalities	chronic inflammatory disorder	Chronic inflammatory disorder	0.00362	10	BPI,CD82,CREM,GSR,NLRP1,PDE4A,TIMP1,TSPO,TXNDC16,VAT1
Inflammatory Disease,Organismal Injury and Abnormalities	inflammatory disorder	Severe inflammatory disorder	0.00667	5	BPI,CEBPE,PDE4A,TIMP1,TSPO
Organismal Injury and Abnormalities,Respiratory Disease	acute respiratory disorder	Acute respiratory disorder	0.0089	5	BPI,CEBPE,PDE4A,TIMP1,TSPO
Gastrointestinal Disease,Inflammatory Disease,Organismal Injury and Abnormalities	Crohn disease	Crohn disease	0.00961	5	BPI,CREM,NLRP1,PDE4A,TSPO
Infectious Diseases,Inflammatory Disease,Organismal Injury and Abnormalities,Respiratory Disease	severe acute respiratory syndrome	Severe acute respiratory syndrome	0.00961	4	BPI,CEBPE,TIMP1,TSPO
Cancer,Endocrine System Disorders,Organismal Injury and Abnormalities	epithelial thyroid cancer	Thyroid carcinoma	0.00983	19	BPI,BTN3A1,CABIN1,CD82,CEBPE,CREM,DUSP3,GSR,JADE2,JOSD1,NLRP1,OAT,PDE4A,SERPINB1,TIMP1,TRPS1,TSPO,TXNDC16,VAT1
Inflammatory Response,Organismal Injury and Abnormalities	graft rejection	Graft rejection	0.00983	3	PDE4A,TIMP1,TSPO
Gastrointestinal Disease,Inflammatory Disease,Organismal Injury and Abnormalities	inflammatory bowel disease	Inflammatory Bowel Disease	0.0152	6	BPI,CREM,NLRP1,PDE4A,TIMP1,TSPO
Connective Tissue Disorders,Inflammatory Disease,Inflammatory Response,Organismal Injury and Abnormalities,Skeletal and Muscular Disorders	inflammation	Inflammation of joint	0.0152	8	CD82,GSR,JOSD1,NLRP1,PDE4A,TIMP1,TSPO,TXNDC16
Immunological Disease,Inflammatory Disease,Organismal Injury and Abnormalities	immune mediated inflammatory disease	Immune mediated inflammatory disease	0.0152	9	BPI,CD82,GSR,NLRP1,PDE4A,SERPINB1,TIMP1,TSPO,TXNDC16
Organismal Injury and Abnormalities	intermittent claudication	Intermittent claudication	0.0152	2	PDE4A,TIMP1
Neurological Disease,Organismal Injury and Abnormalities	encephalopathy	Acute encephalopathy	0.0152	3	PDE4A,TIMP1,TSPO
Connective Tissue Disorders,Immunological Disease,Inflammatory Disease,Inflammatory Response,Organismal Injury and Abnormalities,Skeletal and Muscular Disorders	rheumatoid arthritis	Rheumatoid arthritis	0.0152	6	CD82,GSR,PDE4A,TIMP1,TSPO,TXNDC16
Neurological Disease,Organismal Injury and Abnormalities,Skeletal and Muscular Disorders	progressive neuromuscular disease	Progressive neuromuscular disease	0.0152	6	JADE2,NLRP1,PDE4A,TIMP1,TRPS1,TSPO
Cardiovascular Disease,Neurological Disease,Organismal Injury and Abnormalities,Skeletal and Muscular Disorders	dysfunction	Dysfunction of left ventricle	0.0152	2	CREM,TIMP1
Cell Death and Survival	apoptosis	Apoptosis	0.0152	11	BPI,CABIN1,CD82,CEBPE,CREM,GSR,NLRP1,PDE4A,TIMP1,TRPS1,TSPO
Cardiovascular Disease,Cell Morphology,Organismal Injury and Abnormalities,Skeletal and Muscular Disorders	hypertrophy	Hypertrophy of cardiomyocytes	0.0152	3	CABIN1,CREM,TIMP1
Immunological Disease,Organismal Injury and Abnormalities	systemic autoimmune syndrome	Systemic autoimmune syndrome	0.0152	8	BPI,CD82,GSR,NLRP1,PDE4A,TIMP1,TSPO,TXNDC16
Connective Tissue Disorders,Organismal Injury and Abnormalities,Skeletal and Muscular Disorders	non-traumatic arthropathy	Non-traumatic arthropathy	0.0152	7	CD82,GSR,JOSD1,PDE4A,TIMP1,TSPO,TXNDC16
Neurological Disease,Organismal Injury and Abnormalities,Skeletal and Muscular Disorders	neuromuscular disease with neuropathy	Neuromuscular disease with neuropathy	0.0152	6	JADE2,NLRP1,PDE4A,TIMP1,TRPS1,TSPO
Cellular Development,Cellular Growth and Proliferation,Hematological System Development and Function,Hematopoiesis,Lymphoid Tissue Structure and Development,Tissue Development	differentiation	Differentiation of macrophages	0.0152	3	CD82,CEBPE,TIMP1
Cancer,Connective Tissue Disorders,Organismal Injury and Abnormalities,Tumor Morphology	progression	Progression of osteosarcoma	0.0152	1	TIMP1
Cellular Function and Maintenance	macropinocytosis	Macropinocytosis by epithelial cell lines	0.0152	1	JOSD1
Cell-To-Cell Signaling and Interaction,Cellular Growth and Proliferation	suppression	Suppression of mesenchymal stem cells	0.0152	1	TIMP1
Immunological Disease,Organismal Injury and Abnormalities	specific granule deficiency 1	Specific granule deficiency 1	0.0152	1	CEBPE
Cardiovascular Disease,Organismal Injury and Abnormalities	atherosclerosis	Atherosclerosis of lesion	0.0152	1	TIMP1
Cellular Function and Maintenance	Clathrin mediated endocytosis	Clathrin mediated endocytosis by embryonic cell lines	0.0152	1	JOSD1
Endocrine System Disorders,Gastrointestinal Disease,Organismal Injury and Abnormalities	disorganization	Disorganization of islets of Langerhans	0.0152	1	CREM
Amino Acid Metabolism,Post-Translational Modification,Small Molecule Biochemistry	conversion	Conversion of L-proline	0.0152	1	OAT
Cellular Function and Maintenance	macropinocytosis	Macropinocytosis by kidney cell lines	0.0152	1	JOSD1
Cardiovascular Disease,Organismal Injury and Abnormalities,Tissue Morphology	degradation	Degradation of aneurysm	0.0152	1	TIMP1
Dermatological Diseases and Conditions,Developmental Disorder,Hereditary Disorder,Organismal Injury and Abnormalities,Skeletal and Muscular Disorders	trichorhinophalangeal dysplasia type I	Autosomal dominant trichorhinophalangeal dysplasia type I	0.0152	1	TRPS1
Cancer,Gastrointestinal Disease,Hepatic System Disease,Organismal Injury and Abnormalities	cancer	Cancer of hepatocytes	0.0152	1	TIMP1
Cancer,Dermatological Diseases and Conditions,Hematological Disease,Immunological Disease,Inflammatory Disease,Inflammatory Response,Organismal Injury and Abnormalities	mycosis fungoides	Stage IA mycosis fungoides	0.0152	1	GSR
Cellular Function and Maintenance	caveolin-mediated endocytosis	Caveolin-mediated endocytosis by kidney cell lines	0.0152	1	JOSD1
Cellular Function and Maintenance	caveolin-mediated endocytosis	Caveolin-mediated endocytosis by epithelial cell lines	0.0152	1	JOSD1
Cancer	aggregatability	Aggregatability of colorectal cancer cell lines	0.0152	1	CD82
Hereditary Disorder,Immunological Disease,Inflammatory Disease,Organismal Injury and Abnormalities	immunodeficiency 108 with autoinflammation	Immunodeficiency 108 with autoinflammation	0.0152	1	CEBPE
Cellular Growth and Proliferation	inhibition	Inhibition of trophoblast cells	0.0152	1	CD82
Cell Death and Survival	condensation	Condensation of chondrocytes	0.0152	1	TRPS1
Cellular Function and Maintenance	caveolin-mediated endocytosis	Caveolin-mediated endocytosis by embryonic cell lines	0.0152	1	JOSD1
Cellular Function and Maintenance	macropinocytosis	Macropinocytosis by embryonic cell lines	0.0152	1	JOSD1
Cancer,Dermatological Diseases and Conditions,Hereditary Disorder,Organismal Injury and Abnormalities,Respiratory Disease	congenital juvenile recurrent respiratory papillomatosis	Congenital juvenile recurrent respiratory papillomatosis	0.0152	1	NLRP1
Cell Cycle	G1 phase	G1 phase of hematopoietic stem cells	0.0152	1	TIMP1
Hereditary Disorder,Ophthalmic Disease,Organismal Injury and Abnormalities	gyrate atrophy	Autosomal recessive gyrate atrophy	0.0152	1	OAT
Connective Tissue Disorders,Developmental Disorder,Hereditary Disorder,Organismal Injury and Abnormalities,Skeletal and Muscular Disorders	langer-giedion syndrome	Langer-giedion syndrome	0.0152	1	TRPS1
Cardiovascular Disease,Cell Death and Survival,Organismal Injury and Abnormalities	necrosis	Necrosis of infarct	0.0152	1	TIMP1
Dermatological Diseases and Conditions,Developmental Disorder,Organismal Injury and Abnormalities,Skeletal and Muscular Disorders	trichorhinophalangeal syndrome type III	Trichorhinophalangeal syndrome type III	0.0152	1	TRPS1
Cardiovascular Disease,Cell Death and Survival,Connective Tissue Disorders,Hematological Disease,Hereditary Disorder,Organismal Injury and Abnormalities	hemolytic anemia due to glutathione reductase deficiency	Hemolytic anemia due to glutathione reductase deficiency	0.0152	1	GSR
Cancer,Dermatological Diseases and Conditions,Developmental Disorder,Hereditary Disorder,Ophthalmic Disease,Organismal Injury and Abnormalities	multiple self-healing palmoplantar carcinomas	Multiple self-healing palmoplantar carcinomas	0.0152	1	NLRP1
Cancer,Dermatological Diseases and Conditions,Hematological Disease,Immunological Disease,Inflammatory Disease,Inflammatory Response,Organismal Injury and Abnormalities	mycosis fungoides lymphoma	Stage IB mycosis fungoides lymphoma	0.0152	1	GSR
Cardiovascular Disease,Organismal Injury and Abnormalities	activation	Activation of atherosclerotic lesion	0.0152	1	TIMP1
Cell-mediated Immune Response,Cell-To-Cell Signaling and Interaction,Cellular Function and Maintenance,Cellular Movement,Hematological System Development and Function,Immune Cell Trafficking	retention	Retention of CD4+ T-lymphocytes	0.0152	1	TIMP1
Tissue Development	regeneration	Regeneration of foot	0.0152	1	TIMP1
Cell Cycle	G2/M phase	Arrest in G2/M phase of pituitary cancer cell lines	0.0152	1	CREM
Cellular Movement,Hematological System Development and Function,Immune Cell Trafficking,Inflammatory Response	migration	Migration of PBMC derived macrophages	0.0152	1	TIMP1
Gastrointestinal Disease,Organismal Injury and Abnormalities	abnormal morphology	Abnormal morphology of arched palate	0.0152	1	TRPS1
Connective Tissue Disorders,Dermatological Diseases and Conditions,Inflammatory Disease,Inflammatory Response,Organismal Injury and Abnormalities,Skeletal and Muscular Disorders	autoinflammation with arthritis and dyskeratosis	Autoinflammation with arthritis and dyskeratosis	0.0152	1	NLRP1
Cell Morphology	mineralization	Delay in initiation of mineralization of tooth cell lines	0.0152	1	TRPS1
Cardiovascular System Development and Function,Hematological System Development and Function	pressure	Pressure of left ventricle	0.0152	2	CREM,TIMP1
Cellular Development,Embryonic Development,Nervous System Development and Function,Organismal Development,Tissue Development	differentiation	Differentiation of oligodendrocyte precursor cells	0.0152	2	CD82,TIMP1
Organismal Injury and Abnormalities	abnormal morphology	Abnormal morphology of thoracic cavity	0.0162	6	CABIN1,CREM,NLRP1,SERPINB1,TIMP1,TRPS1
Neurological Disease,Organismal Injury and Abnormalities	migraine without aura	Migraine without aura	0.0164	2	PDE4A,TSPO
Gastrointestinal Disease,Inflammatory Disease,Inflammatory Response,Organismal Injury and Abnormalities	acute colitis	Acute colitis	0.0167	2	TIMP1,TSPO
Dermatological Diseases and Conditions,Developmental Disorder,Organismal Injury and Abnormalities	ectodermal dysplasia	Ectodermal dysplasia	0.017	2	NLRP1,TRPS1
Cancer,Neurological Disease,Organismal Injury and Abnormalities	supratentorial glioma	Supratentorial glioma	0.0185	2	GSR,TXNDC16
Cancer,Organismal Injury and Abnormalities	upper abdominal cancer	Upper abdominal cancer	0.0185	17	BPI,CABIN1,CD82,CEBPE,CREM,DUSP3,GSR,JADE2,JOSD1,MOSPD3,NLRP1,OAT,PDE4A,TIMP1,TRPS1,TSPO,TXNDC16
Cancer,Hematological Disease,Immunological Disease,Organismal Injury and Abnormalities	lymphoma	Stage III-IV lymphoma	0.0197	2	GSR,PDE4A
Infectious Diseases,Organismal Injury and Abnormalities	sepsis	Sepsis	0.0207	4	BPI,DUSP3,PDE4A,TSPO
Developmental Disorder,Immunological Disease,Inflammatory Disease,Neurological Disease,Organismal Injury and Abnormalities,Skeletal and Muscular Disorders	multiple sclerosis	Multiple Sclerosis	0.0209	4	JADE2,NLRP1,TIMP1,TSPO
Dermatological Diseases and Conditions,Inflammatory Disease,Inflammatory Response,Organismal Injury and Abnormalities	dermatitis	Dermatitis	0.0209	5	CD82,GSR,PDE4A,SERPINB1,TIMP1
Cancer,Gastrointestinal Disease,Organismal Injury and Abnormalities	hepato-pancreato-biliary cancer	Hepato-pancreato-biliary cancer	0.0209	15	BPI,CABIN1,CD82,CEBPE,CREM,DUSP3,GSR,JADE2,JOSD1,NLRP1,OAT,TIMP1,TRPS1,TSPO,TXNDC16
Cell-To-Cell Signaling and Interaction	activation	Activation of cells	0.0209	6	BPI,BTN3A1,CABIN1,CEBPE,DUSP3,TIMP1
Cell Morphology	morphology	Morphology of pituitary cancer cell lines	0.0209	1	CREM
Cellular Assembly and Organization,Cellular Function and Maintenance	remodeling	Remodeling of basement membrane	0.0209	1	TIMP1
Cellular Function and Maintenance	Clathrin mediated endocytosis	Clathrin mediated endocytosis by epithelial cell lines	0.0209	1	JOSD1
Cell Death and Survival	cell viability	Cell viability of endothelioma cell lines	0.0209	1	GSR
Neurological Disease,Organismal Injury and Abnormalities	head tremor	Head tremor	0.0209	1	TIMP1
Carbohydrate Metabolism,Lipid Metabolism,Small Molecule Biochemistry	inhibition	Inhibition of lipopolysaccharide	0.0209	1	BPI
Free Radical Scavenging	scavenging	Scavenging of superoxide	0.0209	1	GSR
Cellular Function and Maintenance	Clathrin mediated endocytosis	Clathrin mediated endocytosis by kidney cell lines	0.0209	1	JOSD1
Cellular Function and Maintenance	metabolism	Metabolism by carcinoma cell lines	0.0209	1	TIMP1
Cell-To-Cell Signaling and Interaction,Connective Tissue Development and Function	activation	Activation of fibroblast-like synoviocytes	0.0209	1	CABIN1
Drug Metabolism,Protein Synthesis	conversion	Conversion of glutathione	0.0209	1	GSR
Metabolic Disease,Organismal Injury and Abnormalities,Renal and Urological Disease	orotic aciduria	Orotic aciduria	0.0209	1	OAT
Cancer,Organismal Injury and Abnormalities,Renal and Urological Disease	renal clear cell adenocarcinoma	High grade renal clear cell adenocarcinoma	0.0209	1	TIMP1
Cardiovascular System Development and Function,Organismal Development	formation	Formation of neointima	0.022	2	CREM,TIMP1
Cancer,Organismal Injury and Abnormalities	adenocarcinoma	Adenocarcinoma	0.0223	19	BPI,BTN3A1,CABIN1,CD82,CEBPE,CREM,GSR,JADE2,JOSD1,MOSPD3,NLRP1,OAT,PDE4A,SERPINB1,TIMP1,TRPS1,TSPO,TXNDC16,VAT1
Neurological Disease,Organismal Injury and Abnormalities,Skeletal and Muscular Disorders	neuromuscular disease	Neuromuscular disease	0.0241	7	BTN3A1,JADE2,NLRP1,PDE4A,TIMP1,TRPS1,TSPO
Neurological Disease,Organismal Injury and Abnormalities	progressive motor neuropathy	Progressive motor neuropathy	0.0242	6	JADE2,NLRP1,PDE4A,TIMP1,TRPS1,TSPO
Hematological Disease,Immunological Disease,Organismal Injury and Abnormalities	function	Abnormal function of neutrophils	0.0242	2	CD82,CEBPE
Cell Death and Survival	killing	Killing of bacteria	0.0242	2	BPI,CEBPE
Cancer,Organismal Injury and Abnormalities	carcinoma	Carcinoma	0.0242	20	BPI,BTN3A1,CABIN1,CD82,CEBPE,CREM,DUSP3,GSR,JADE2,JOSD1,MOSPD3,NLRP1,OAT,PDE4A,SERPINB1,TIMP1,TRPS1,TSPO,TXNDC16,VAT1
Neurological Disease,Organismal Injury and Abnormalities	migraine with aura	Migraine with aura	0.0242	2	PDE4A,TSPO
Gene Expression	transactivation	Transactivation of RNA	0.0242	4	CABIN1,CREM,DUSP3,TRPS1
Cardiovascular System Development and Function,Organismal Injury and Abnormalities	vascularization	Vascularization of lesion	0.0242	2	CD82,TIMP1
Cancer,Gastrointestinal Disease,Organismal Injury and Abnormalities	digestive system cancer	Digestive system cancer	0.0242	19	BPI,BTN3A1,CABIN1,CD82,CEBPE,CREM,DUSP3,GSR,JADE2,JOSD1,MOSPD3,NLRP1,OAT,PDE4A,TIMP1,TRPS1,TSPO,TXNDC16,VAT1
Cancer,Neurological Disease,Organismal Injury and Abnormalities	glioblastoma cancer	Glioblastoma	0.0242	14	BPI,BTN3A1,CABIN1,CD82,CEBPE,CREM,GSR,JADE2,NLRP1,PDE4A,TIMP1,TRPS1,TSPO,TXNDC16
Cancer,Gastrointestinal Disease,Organismal Injury and Abnormalities	gastroesophageal cancer	Gastroesophageal cancer	0.0242	12	BPI,CABIN1,CEBPE,CREM,JADE2,MOSPD3,NLRP1,PDE4A,TIMP1,TRPS1,TSPO,VAT1
Organismal Injury and Abnormalities,Renal and Urological Disease	proximal tubular toxicity	Proximal tubular toxicity	0.0242	2	GSR,TIMP1
Cancer,Cellular Development,Cellular Growth and Proliferation,Organismal Injury and Abnormalities,Tumor Morphology	proliferation	Proliferation of tumor cells	0.0242	4	CD82,CREM,PDE4A,TIMP1
Inflammatory Disease,Organismal Injury and Abnormalities	sarcoidosis	Sarcoidosis	0.0242	3	CD82,PDE4A,TIMP1
Lipid Metabolism,Small Molecule Biochemistry,Vitamin and Mineral Metabolism	production	Production of corticosteroid	0.0242	2	CREM,TSPO
Cellular Development,Cellular Growth and Proliferation,Hematological System Development and Function,Hematopoiesis,Tissue Development	myelopoiesis	Myelopoiesis of LSK cells	0.0242	1	TIMP1
Organismal Injury and Abnormalities	sessile serrated lesion	Sessile serrated lesion	0.0242	1	TIMP1
Cellular Growth and Proliferation,Connective Tissue Development and Function	inhibition	Inhibition of fibroblasts	0.0242	1	TIMP1
Cancer,Neurological Disease,Organismal Injury and Abnormalities	anaplastic oligoastrocytoma	Anaplastic oligoastrocytoma	0.0242	1	GSR
Cell Morphology,Cellular Development,Cellular Growth and Proliferation	morphogenesis	Morphogenesis of prostate cancer cell lines	0.0242	1	CD82
Cellular Movement,Nervous System Development and Function	dispersion	Dispersion of granule cells	0.0242	1	TIMP1
Infectious Diseases,Neurological Disease,Organismal Injury and Abnormalities	influenza with encephalopathy	Influenza with encephalopathy	0.0242	1	TIMP1
Cancer,Cellular Development,Cellular Growth and Proliferation,Organismal Injury and Abnormalities,Respiratory Disease,Tumor Morphology	proliferation	Proliferation of malignant neoplasm of lung	0.0242	1	PDE4A
Cell Morphology,Neurological Disease,Organismal Injury and Abnormalities	abnormal morphology	Abnormal morphology of disorganized photoreceptor inner segments	0.0242	1	OAT
Infectious Diseases,Organismal Injury and Abnormalities	infection	Viral Infection	0.0245	9	BPI,BTN3A1,CD82,CEBPE,DUSP3,NLRP1,PDE4A,TIMP1,TSPO
Cancer,Hematological Disease,Immunological Disease,Organismal Injury and Abnormalities	peripheral T-cell lymphoma	Peripheral T-cell lymphoma	0.0251	3	CREM,GSR,TIMP1
Cellular Growth and Proliferation	cytostasis	Cytostasis	0.0251	3	CEBPE,TIMP1,TSPO
Inflammatory Response,Organismal Injury and Abnormalities	inflammation	Inflammation of absolute anatomical region	0.0253	9	CD82,CEBPE,GSR,JOSD1,NLRP1,PDE4A,TIMP1,TSPO,TXNDC16
Organismal Injury and Abnormalities	bleeding	Bleeding	0.0264	4	GSR,NLRP1,PDE4A,TIMP1
Inflammatory Disease,Ophthalmic Disease,Organismal Injury and Abnormalities	conjunctivitis	Conjunctivitis	0.0264	2	CEBPE,PDE4A
Cancer,Organismal Injury and Abnormalities	extrapancreatic malignant tumor	Extrapancreatic malignant tumor	0.027	20	BPI,BTN3A1,CABIN1,CD82,CEBPE,CREM,DUSP3,GSR,JADE2,JOSD1,MOSPD3,NLRP1,OAT,PDE4A,SERPINB1,TIMP1,TRPS1,TSPO,TXNDC16,VAT1
Lipid Metabolism,Small Molecule Biochemistry	metabolism	Metabolism of glycosphingolipid	0.027	2	CD82,CREM
Cancer,Gastrointestinal Disease,Organismal Injury and Abnormalities	upper gastrointestinal tract cancer	Upper gastrointestinal tract cancer	0.027	13	BPI,CABIN1,CEBPE,CREM,JADE2,MOSPD3,NLRP1,OAT,PDE4A,TIMP1,TRPS1,TSPO,VAT1
Cell-To-Cell Signaling and Interaction,Cellular Assembly and Organization,Cellular Function and Maintenance	reassembly	Reassembly of tight junctions	0.027	1	TIMP1
Connective Tissue Disorders,Developmental Disorder,Organismal Injury and Abnormalities,Skeletal and Muscular Disorders	hypoplasia	Hypoplasia of vomer bone	0.027	1	TRPS1
Cellular Movement,Hypersensitivity Response,Immune Cell Trafficking,Inflammatory Response	invasion	Invasion of blood-derived mast cells	0.027	1	TIMP1
Endocrine System Development and Function,Small Molecule Biochemistry	synthesis	Synthesis of melatonin	0.027	1	CREM
Cell Signaling,DNA Replication, Recombination, and Repair,Nucleic Acid Metabolism,Small Molecule Biochemistry	catabolism	Catabolism of cyclic AMP	0.027	1	PDE4A
Cardiovascular Disease,Organ Morphology,Organismal Injury and Abnormalities	atrial hypertrophy	Atrial hypertrophy	0.027	1	CREM
Cancer,Organismal Injury and Abnormalities	transitional-cell carcinoma	Nonmetastatic transitional-cell carcinoma	0.027	1	TIMP1
Embryonic Development,Nervous System Development and Function,Organ Development,Organismal Development,Tissue Development	development	Development of granule cell layer	0.027	1	CREM
Cell Morphology,Cellular Function and Maintenance	permeability	Permeability of bacteria	0.027	1	BPI
Cell Death and Survival	lysis	Lysis of bacteria	0.027	1	BPI
Cardiovascular Disease,Cardiovascular System Development and Function,Organismal Injury and Abnormalities	vascularization	Vascularization of infarct	0.027	1	TIMP1
Dermatological Diseases and Conditions,Organismal Injury and Abnormalities	central centrifugal cicatricial alopecia	Central centrifugal cicatricial alopecia	0.027	1	PDE4A
Connective Tissue Disorders,Organismal Development,Organismal Injury and Abnormalities,Skeletal and Muscular Disorders	thin rib	Thin rib	0.027	1	TRPS1
Organismal Injury and Abnormalities,Respiratory Disease	edema	Edema of lung	0.0283	2	PDE4A,TSPO
Cellular Development,Cellular Growth and Proliferation,Hematological System Development and Function,Hematopoiesis,Tissue Development	differentiation	Differentiation of erythroid precursor cells	0.0286	2	CEBPE,TIMP1
Cancer,Neurological Disease,Organismal Injury and Abnormalities	high grade glioma	Grade 4 high grade glioma	0.0289	2	GSR,TXNDC16
Cancer,Neurological Disease,Organismal Injury and Abnormalities	astrocytoma	Grade 4 astrocytoma	0.0292	2	GSR,TXNDC16
Dermatological Diseases and Conditions,Inflammatory Disease,Inflammatory Response,Organismal Injury and Abnormalities	cutaneous sarcoidosis	Cutaneous sarcoidosis	0.0295	2	CD82,TIMP1
Cancer,Organismal Injury and Abnormalities	development	Development of malignant tumor	0.0297	17	BPI,BTN3A1,CABIN1,CD82,CEBPE,CREM,GSR,JADE2,MOSPD3,NLRP1,OAT,PDE4A,SERPINB1,TIMP1,TRPS1,TSPO,TXNDC16
Cancer,Hematological Disease,Organismal Injury and Abnormalities	essential thrombocythemia	Essential thrombocythemia	0.0297	2	PDE4A,TIMP1
Neurological Disease,Organismal Injury and Abnormalities,Psychological Disorders	brain damage	Brain damage	0.0297	3	CREM,PDE4A,TSPO
Amino Acid Metabolism,Post-Translational Modification,Small Molecule Biochemistry	conversion	Conversion of L-ornithine	0.0297	1	OAT
Amino Acid Metabolism,Small Molecule Biochemistry	metabolism	Metabolism of L-ornithine	0.0297	1	OAT
Cell Morphology,Hematological System Development and Function,Inflammatory Response,Organismal Development	morphology	Morphology of peritoneal macrophages	0.0297	1	CEBPE
Cellular Growth and Proliferation	clonogenicity	Clonogenicity of colorectal cancer cell lines	0.0297	1	TIMP1
Cell-To-Cell Signaling and Interaction	detachment	Detachment of endothelial cells	0.0297	1	BPI
Embryonic Development,Organ Development,Organ Morphology,Organismal Development,Renal and Urological System Development and Function,Tissue Development	branching morphogenesis	Branching morphogenesis of kidney	0.0297	1	TIMP1
Cell Death and Survival,Organismal Injury and Abnormalities	anoikis	Anoikis of adenocarcinoma cell lines	0.0297	1	CD82
Inflammatory Disease,Organismal Injury and Abnormalities,Respiratory Disease	pleurisy	Pleurisy	0.0297	1	CEBPE
Cardiovascular Disease,Dermatological Diseases and Conditions,Organismal Injury and Abnormalities	parapsoriasis	Parapsoriasis	0.0297	1	PDE4A
Cell-To-Cell Signaling and Interaction,Cellular Assembly and Organization,Tissue Development	binding	Binding of fibronectin matrix	0.0297	1	CD82
Cancer,Organismal Injury and Abnormalities	abdominal carcinoma	Abdominal carcinoma	0.0308	19	BPI,BTN3A1,CABIN1,CD82,CEBPE,CREM,DUSP3,GSR,JADE2,JOSD1,MOSPD3,NLRP1,OAT,PDE4A,SERPINB1,TIMP1,TRPS1,TSPO,TXNDC16
Organismal Injury and Abnormalities	postoperative pain	Postoperative pain	0.0308	2	PDE4A,TSPO
Cardiovascular Disease,Organismal Injury and Abnormalities,Reproductive System Disease	preeclampsia	Preeclampsia	0.0311	4	GSR,NLRP1,PDE4A,TIMP1
Cell Death and Survival,Organismal Injury and Abnormalities	apoptosis	Apoptosis of connective tissue cells	0.0311	3	CABIN1,TIMP1,TRPS1
Cell Death and Survival,Organismal Injury and Abnormalities	cell death	Cell death of connective tissue cells	0.0327	4	CABIN1,PDE4A,TIMP1,TRPS1
Cancer,Organismal Injury and Abnormalities	genitourinary adenocarcinoma	Genitourinary adenocarcinoma	0.0327	15	BTN3A1,CABIN1,CD82,CREM,GSR,JADE2,JOSD1,NLRP1,OAT,PDE4A,SERPINB1,TIMP1,TRPS1,TSPO,TXNDC16
Cell Morphology,Cellular Assembly and Organization	outgrowth	Outgrowth of membrane processes	0.0327	1	TIMP1
Skeletal and Muscular System Development and Function	formation	Formation of joint	0.0327	1	TRPS1
Lipid Metabolism,Molecular Transport,Small Molecule Biochemistry	localization	Localization of cholesterol	0.0327	1	CD82
Carbohydrate Metabolism,Small Molecule Biochemistry	neutralization	Neutralization of lipopolysaccharide	0.0327	1	BPI
Connective Tissue Disorders,Developmental Disorder,Gastrointestinal Disease,Organismal Injury and Abnormalities,Skeletal and Muscular Disorders	abnormal morphology	Abnormal morphology of mandibular angle	0.0327	1	TRPS1
Dermatological Diseases and Conditions,Organismal Injury and Abnormalities	scalp psoriasis	Scalp psoriasis	0.0327	1	PDE4A
Drug Metabolism,Molecular Transport	accumulation	Accumulation of glutathione	0.0327	1	GSR
Cardiovascular Disease,Neurological Disease,Organismal Injury and Abnormalities,Skeletal and Muscular Disorders	interstitial fibrosis	Interstitial fibrosis of myocardium	0.0327	1	TIMP1
Cancer,Organismal Injury and Abnormalities	extracranial solid tumor	Extracranial solid tumor	0.0332	20	BPI,BTN3A1,CABIN1,CD82,CEBPE,CREM,DUSP3,GSR,JADE2,JOSD1,MOSPD3,NLRP1,OAT,PDE4A,SERPINB1,TIMP1,TRPS1,TSPO,TXNDC16,VAT1
Cancer,Organismal Injury and Abnormalities	non-central nervous system malignant neoplasm	Non-central nervous system malignant neoplasm	0.0336	20	BPI,BTN3A1,CABIN1,CD82,CEBPE,CREM,DUSP3,GSR,JADE2,JOSD1,MOSPD3,NLRP1,OAT,PDE4A,SERPINB1,TIMP1,TRPS1,TSPO,TXNDC16,VAT1
Gastrointestinal Disease,Organismal Injury and Abnormalities	benign oral disorder	Benign oral disorder	0.0336	5	PDE4A,SERPINB1,TIMP1,TRPS1,TSPO
Cancer,Hematological Disease,Organismal Injury and Abnormalities	chronic myeloproliferative neoplasm	Chronic myeloproliferative neoplasm	0.0336	3	PDE4A,TIMP1,TSPO
Organismal Injury and Abnormalities	critical illness	Critical illness	0.0336	2	PDE4A,TSPO
Cancer,Neurological Disease,Organismal Injury and Abnormalities	glioblastoma multiforme of brain	Glioblastoma multiforme of brain	0.0344	13	BPI,BTN3A1,CABIN1,CD82,CEBPE,CREM,GSR,JADE2,NLRP1,PDE4A,TRPS1,TSPO,TXNDC16
Infectious Diseases,Organismal Injury and Abnormalities	infection	Infection of mammalia	0.0344	3	CD82,CEBPE,TIMP1
Cellular Function and Maintenance	endocytosis	Endocytosis	0.0344	4	CABIN1,CD82,JOSD1,TSPO
Inflammatory Disease,Inflammatory Response,Neurological Disease,Organismal Injury and Abnormalities	acute disseminated encephalomyelitis	Acute disseminated encephalomyelitis	0.0344	1	TIMP1
Connective Tissue Disorders,Dermatological Diseases and Conditions,Infectious Diseases,Organismal Injury and Abnormalities	erythema nodosum leprosum	Erythema nodosum leprosum	0.0344	1	PDE4A
Cardiovascular Disease,Organismal Injury and Abnormalities	rupture	Rupture of aneurysm	0.0344	1	TIMP1
Cell Morphology,Neurological Disease,Organismal Injury and Abnormalities	lack	Lack of photoreceptor outer segments	0.0344	1	OAT
Cell-To-Cell Signaling and Interaction,Cellular Assembly and Organization,Embryonic Development	cell-cell adhesion	Cell-cell adhesion of embryonic cell lines	0.0344	1	TIMP1
Endocrine System Disorders,Gastrointestinal Disease,Metabolic Disease,Organismal Injury and Abnormalities	diabetes mellitus	Severe diabetes mellitus	0.0344	1	CREM
Neurological Disease,Organismal Injury and Abnormalities,Skeletal and Muscular Disorders	tremor	Tremor of limb	0.0344	1	TIMP1
Connective Tissue Disorders,Dermatological Diseases and Conditions,Immunological Disease,Inflammatory Disease,Inflammatory Response,Organismal Injury and Abnormalities,Skeletal and Muscular Disorders	juvenile psoriatic arthritis	Active stage juvenile psoriatic arthritis	0.0344	1	PDE4A
Cellular Assembly and Organization,Cellular Function and Maintenance	receptor-mediated endocytosis	Receptor-mediated endocytosis of vesicles	0.0344	1	CABIN1
Gastrointestinal Disease,Inflammatory Disease,Inflammatory Response,Organismal Injury and Abnormalities	acute enterocolitis	Acute enterocolitis	0.0344	1	TSPO
Cancer,Gastrointestinal Disease,Organismal Injury and Abnormalities	gastro-esophageal carcinoma	Gastro-esophageal carcinoma	0.0347	11	BPI,CABIN1,CEBPE,CREM,JADE2,MOSPD3,NLRP1,PDE4A,TIMP1,TRPS1,VAT1
Cancer,Hematological Disease,Organismal Injury and Abnormalities	hematologic cancer	Advanced hematologic cancer	0.0364	2	GSR,TSPO
Organismal Injury and Abnormalities	cirrhosis	Cirrhosis	0.0364	3	PDE4A,TIMP1,TSPO
Cancer,Organismal Injury and Abnormalities	anogenital cancer	Anogenital cancer	0.0369	15	BPI,BTN3A1,CABIN1,CD82,CREM,GSR,JADE2,JOSD1,NLRP1,OAT,PDE4A,SERPINB1,TIMP1,TRPS1,TXNDC16
Developmental Disorder,Organismal Injury and Abnormalities	lack	Lack of presphenoid bone	0.0369	1	TRPS1
Cancer,Neurological Disease,Organismal Injury and Abnormalities	intracranial ependymoma	Recurrent intracranial ependymoma	0.0369	1	GSR
Cardiovascular System Development and Function,Hematological System Development and Function	diastolic pressure	Diastolic pressure of left ventricle	0.0369	1	TIMP1
Cell Death and Survival	repopulation	Repopulation of bone marrow	0.0369	1	TIMP1
Connective Tissue Disorders,Dermatological Diseases and Conditions,Immunological Disease,Inflammatory Disease,Inflammatory Response,Organismal Injury and Abnormalities,Skeletal and Muscular Disorders	juvenile psoriatic arthritis	Refractory juvenile psoriatic arthritis	0.0369	1	PDE4A
Cellular Development	maturation	Maturation of bone marrow cell lines	0.0369	1	CEBPE
Organismal Injury and Abnormalities,Psychological Disorders	anxiety disorders with panic attacks	Anxiety disorders with panic attacks	0.0369	1	TSPO
Cell Death and Survival	survival	Survival of hepatic stellate cells	0.0369	1	TIMP1
Cancer,Organismal Injury and Abnormalities	abdominal adenocarcinoma	Abdominal adenocarcinoma	0.0374	18	BPI,BTN3A1,CABIN1,CD82,CEBPE,CREM,GSR,JADE2,JOSD1,MOSPD3,NLRP1,OAT,PDE4A,SERPINB1,TIMP1,TRPS1,TSPO,TXNDC16
Cancer,Organismal Injury and Abnormalities	intraabdominal organ tumor	Intraabdominal organ tumor	0.0388	19	BPI,BTN3A1,CABIN1,CD82,CEBPE,CREM,DUSP3,GSR,JADE2,JOSD1,MOSPD3,NLRP1,OAT,PDE4A,SERPINB1,TIMP1,TRPS1,TSPO,TXNDC16
Cancer,Organismal Injury and Abnormalities	cancer of head	Cancer of head	0.0388	15	BPI,BTN3A1,CABIN1,CD82,CEBPE,CREM,GSR,JADE2,NLRP1,OAT,PDE4A,TIMP1,TRPS1,TSPO,TXNDC16
Cardiovascular Disease,Organismal Injury and Abnormalities	enlargement	Enlargement of heart	0.0388	4	CABIN1,CREM,NLRP1,TIMP1
Organismal Injury and Abnormalities,Psychological Disorders	preoperative anxiety disorder	Preoperative anxiety disorder	0.0388	1	TSPO
Organismal Development,Organismal Injury and Abnormalities,Skeletal and Muscular Disorders	shape	Abnormal shape of rib cage	0.0388	1	TRPS1
Organismal Injury and Abnormalities	fetal distress	Fetal distress	0.0388	1	PDE4A
Dermatological Diseases and Conditions,Organismal Injury and Abnormalities	hypertrichosis	Hypertrichosis	0.0388	1	TRPS1
Cellular Growth and Proliferation	cytostasis	Cytostasis of hematopoietic cell lines	0.0388	1	CEBPE
Cardiovascular Disease,Neurological Disease,Organismal Injury and Abnormalities,Skeletal and Muscular Disorders	calcific aortic valve stenosis	Calcific aortic valve stenosis	0.0388	1	TIMP1
Cell Death and Survival,Organismal Injury and Abnormalities	cell death	Cell death of HAEC cells	0.0388	1	NLRP1
Small Molecule Biochemistry	metabolism	Metabolism of one-carbon compound	0.0388	1	OAT
Cancer,Organismal Injury and Abnormalities	metastasis	Metastasis	0.0388	6	CD82,GSR,NLRP1,TIMP1,TRPS1,TSPO
Infectious Diseases,Organismal Injury and Abnormalities	COVID-19	COVID-19	0.0388	5	BTN3A1,CD82,PDE4A,TIMP1,TSPO
Cancer,Gastrointestinal Disease,Organismal Injury and Abnormalities	upper gastrointestinal carcinoma	Upper gastrointestinal carcinoma	0.0388	12	BPI,CABIN1,CEBPE,CREM,JADE2,MOSPD3,NLRP1,OAT,PDE4A,TIMP1,TRPS1,VAT1
Cancer,Hematological Disease,Immunological Disease,Organismal Injury and Abnormalities	lymphocytic cancer	Lymphocytic cancer	0.0388	10	BPI,BTN3A1,CABIN1,CEBPE,CREM,GSR,NLRP1,PDE4A,TIMP1,TRPS1
Cancer,Hematological Disease,Organismal Injury and Abnormalities	malignant lymphocytic neoplasm	Malignant lymphocytic neoplasm	0.0388	10	BPI,BTN3A1,CABIN1,CEBPE,CREM,GSR,NLRP1,PDE4A,TIMP1,TRPS1
Organismal Injury and Abnormalities,Psychological Disorders	mood disorder	Mood Disorders	0.0388	5	BTN3A1,JADE2,PDE4A,TRPS1,TSPO
Gastrointestinal Disease,Inflammatory Disease,Inflammatory Response,Organismal Injury and Abnormalities	colitis	Colitis	0.0388	4	CEBPE,PDE4A,TIMP1,TSPO
Cancer,Organismal Injury and Abnormalities	precancerous condition	Precancerous condition	0.0388	2	TIMP1,TRPS1
Cell Death and Survival	anoikis	Anoikis	0.0388	2	CD82,TIMP1
Dermatological Diseases and Conditions,Immunological Disease,Inflammatory Disease,Inflammatory Response,Organismal Injury and Abnormalities	atopic dermatitis	Atopic dermatitis	0.0388	3	PDE4A,SERPINB1,TIMP1
Neurological Disease,Organismal Injury and Abnormalities,Psychological Disorders	sleep disorder	Sleep Disorders	0.0388	4	BTN3A1,PDE4A,TRPS1,TSPO
Hematological System Development and Function,Inflammatory Response,Tissue Morphology	quantity	Quantity of M2-like macrophages	0.0388	1	DUSP3
Cell Death and Survival,Organismal Injury and Abnormalities,Skeletal and Muscular Disorders	apoptosis	Apoptosis of myofibroblasts	0.0388	1	TIMP1
Organismal Injury and Abnormalities,Respiratory Disease	damage	Damage of lung tissue	0.0388	1	SERPINB1
Cellular Development	maturation	Maturation of hematopoietic cell lines	0.0388	1	CEBPE
Embryonic Development,Nervous System Development and Function,Organ Development,Organismal Development,Tissue Development	remyelination	Remyelination of corpus callosum	0.0388	1	TIMP1
Cell-To-Cell Signaling and Interaction,Cellular Assembly and Organization,Renal and Urological System Development and Function	cell-cell adhesion	Cell-cell adhesion of kidney cell lines	0.0388	1	TIMP1
Cell Signaling,DNA Replication, Recombination, and Repair,Nucleic Acid Metabolism,Small Molecule Biochemistry	hydrolysis	Hydrolysis of cyclic AMP	0.0388	1	PDE4A
Cell Cycle,Gene Expression	binding	Binding of AP1 response element	0.0388	1	CREM
Organismal Injury and Abnormalities,Respiratory Disease	apnea of prematurity	Apnea of prematurity	0.0388	1	PDE4A
Cardiovascular Disease,Neurological Disease,Organismal Injury and Abnormalities,Skeletal and Muscular Disorders	left ventricular diastolic dysfunction	Left ventricular diastolic dysfunction	0.0388	1	TIMP1
Cell Death and Survival,Hematological System Development and Function,Hematopoiesis	repopulation	Repopulation by hematopoietic stem cells	0.0388	1	TIMP1
Cell Morphology,Neurological Disease,Organismal Injury and Abnormalities	abnormal morphology	Abnormal morphology of short photoreceptor inner segments	0.0388	1	OAT
Dermatological Diseases and Conditions,Immunological Disease,Inflammatory Disease,Inflammatory Response,Organismal Injury and Abnormalities	atopic dermatitis	Mild to moderate stage atopic dermatitis	0.0388	1	PDE4A
Cell-To-Cell Signaling and Interaction	targeting	Targeting of cells	0.0388	1	BPI
Hematological System Development and Function,Tissue Morphology	quantity	Quantity of granulocytes	0.0394	3	CD82,CEBPE,TIMP1
Cardiovascular Disease,Organismal Injury and Abnormalities	disorder of coronary artery	Disorder of coronary artery	0.0408	4	CABIN1,PDE4A,TSPO,VAT1
Hematological System Development and Function,Tissue Morphology	quantity	Quantity of myeloid cells	0.0408	4	CD82,CEBPE,DUSP3,TIMP1
Lipid Metabolism,Small Molecule Biochemistry	production	Production of ganglioside GM3	0.0408	1	CD82
Gastrointestinal Disease,Organismal Injury and Abnormalities	hematochezia	Hematochezia	0.0408	1	GSR
Organismal Injury and Abnormalities,Psychological Disorders	psychic anxiety	Psychic anxiety	0.0408	1	TSPO
Cardiovascular Disease,Organismal Injury and Abnormalities	formation	Formation of aneurysm in aorta	0.0408	1	TIMP1
Neurological Disease,Organismal Injury and Abnormalities	kindling	Kindling	0.0408	1	CREM
Endocrine System Disorders,Organismal Injury and Abnormalities	testosterone deficiency	Testosterone deficiency	0.0408	1	PDE4A
Organismal Injury and Abnormalities,Psychological Disorders	somatic anxiety	Somatic anxiety	0.0408	1	TSPO
Dermatological Diseases and Conditions,Inflammatory Disease,Inflammatory Response,Organismal Injury and Abnormalities	pustulosis palmaris et plantaris	Pustulosis palmaris et plantaris	0.0408	1	PDE4A
Cardiovascular Disease,Organismal Injury and Abnormalities	failure	Failure of heart	0.0411	3	PDE4A,TIMP1,TSPO
Cancer,Hematological Disease,Organismal Injury and Abnormalities	hematologic cancer	Hematologic cancer	0.0411	12	BPI,BTN3A1,CABIN1,CD82,CEBPE,CREM,GSR,NLRP1,PDE4A,TIMP1,TRPS1,TSPO
Cancer,Organismal Injury and Abnormalities	melanoma	Melanoma	0.0411	16	BPI,BTN3A1,CABIN1,CEBPE,CREM,GSR,JADE2,JOSD1,MOSPD3,NLRP1,OAT,PDE4A,TIMP1,TRPS1,TXNDC16,VAT1
Hematological System Development and Function,Tissue Morphology	quantity	Quantity of leukocytes	0.0411	5	CD82,CEBPE,DUSP3,TIMP1,TSPO
Immunological Disease,Organismal Injury and Abnormalities	immunological disorder	Active stage immunological disorder	0.0411	2	NLRP1,PDE4A
Cell Death and Survival,Organismal Injury and Abnormalities	necrosis	Necrosis of epithelial tissue	0.0411	4	BPI,NLRP1,PDE4A,TIMP1
Cancer,Gastrointestinal Disease,Organismal Injury and Abnormalities	gastroesophageal adenocarcinoma	Gastroesophageal adenocarcinoma	0.0418	8	CEBPE,CREM,JADE2,MOSPD3,NLRP1,TIMP1,TRPS1,VAT1
Cancer,Organismal Injury and Abnormalities	pelvic adenocarcinoma	Pelvic adenocarcinoma	0.0418	14	BTN3A1,CABIN1,CD82,CREM,GSR,JADE2,JOSD1,NLRP1,OAT,PDE4A,SERPINB1,TIMP1,TRPS1,TXNDC16
Cellular Movement	migration	Migration of epithelial cells	0.0419	2	CD82,TIMP1
Cancer,Hematological Disease,Organismal Injury and Abnormalities	myeloid or lymphoid neoplasm	Myeloid or lymphoid neoplasm	0.0421	12	BPI,BTN3A1,CABIN1,CD82,CEBPE,CREM,GSR,NLRP1,PDE4A,TIMP1,TRPS1,TSPO
Connective Tissue Disorders,Organismal Injury and Abnormalities,Skeletal and Muscular Disorders	abnormal morphology	Abnormal morphology of neurocranial base	0.0421	1	TRPS1
Organ Morphology,Organismal Injury and Abnormalities,Respiratory Disease	enlargement	Enlargement of airspace	0.0421	1	SERPINB1
Cell Morphology,Immunological Disease,Organismal Injury and Abnormalities	abnormal morphology	Abnormal morphology of neutrophils	0.0421	1	CEBPE
Cancer,Hematological Disease,Immunological Disease,Organismal Injury and Abnormalities	T-cell malignant neoplasm	T-cell malignant neoplasm	0.0421	6	BPI,BTN3A1,CREM,GSR,TIMP1,TRPS1
Cardiovascular Disease,Organismal Injury and Abnormalities	abnormality	Abnormality of atrium	0.0422	2	CREM,PDE4A
Cardiovascular Disease,Cardiovascular System Development and Function,Ophthalmic Disease,Organismal Development,Organismal Injury and Abnormalities,Visual System Development and Function	neovascularization	Neovascularization of choroid	0.0422	2	CD82,TIMP1
Cancer,Hematological Disease,Immunological Disease,Organismal Injury and Abnormalities	Hodgkin disease	Hodgkin lymphoma	0.0422	2	GSR,PDE4A
Organismal Injury and Abnormalities,Respiratory Disease	apnea	Apnea	0.0422	2	PDE4A,TSPO
Cancer,Hematological Disease,Immunological Disease,Organismal Injury and Abnormalities	plasma cell dyscrasia	Plasma cell dyscrasia	0.0422	4	CREM,GSR,NLRP1,TIMP1
Connective Tissue Disorders,Developmental Disorder,Hereditary Disorder,Organismal Injury and Abnormalities,Skeletal and Muscular Disorders	chondrodysplasia	Chondrodysplasia of metaphysis	0.0422	1	TRPS1
Cancer,Organismal Injury and Abnormalities,Reproductive System Disease	prostate cancer	Stage II prostate cancer	0.0422	1	PDE4A
Cancer,Organismal Injury and Abnormalities,Reproductive System Disease	prostate cancer	Stage I prostate cancer	0.0422	1	PDE4A
Organismal Injury and Abnormalities	physical disability	Physical disability	0.0422	1	PDE4A
Cell Death and Survival,Connective Tissue Disorders,Gastrointestinal Disease,Organismal Injury and Abnormalities,Skeletal and Muscular Disorders	medication-related jaw osteonecrosis	Medication-related jaw osteonecrosis	0.0422	1	PDE4A
Organismal Injury and Abnormalities	drug overdose	Drug overdose	0.0422	1	TSPO
Cardiovascular Disease,Developmental Disorder,Organismal Injury and Abnormalities	Eisenmenger complex	Eisenmenger complex	0.0422	1	PDE4A
Infectious Diseases,Organismal Injury and Abnormalities	mucocutaneous leishmaniasis	Mucocutaneous leishmaniasis	0.0422	1	PDE4A
Cancer,Hematological Disease,Immunological Disease,Organismal Injury and Abnormalities	CD20 positive diffuse large B-cell non-Hodgkin lymphoma	Refractory CD20 positive diffuse large B-cell non-Hodgkin lymphoma	0.0422	1	GSR
Cardiovascular Disease,Organismal Injury and Abnormalities,Respiratory Disease	WHO functional class II-III pulmonary arterial hypertension	WHO functional class II-III pulmonary arterial hypertension	0.0422	1	PDE4A
Nutritional Disease,Organismal Injury and Abnormalities	protein deficiency	Protein deficiency	0.0422	1	PDE4A
Endocrine System Disorders,Gastrointestinal Disease,Inflammatory Disease,Inflammatory Response,Organismal Injury and Abnormalities	gallstone pancreatitis	Gallstone pancreatitis	0.0422	1	PDE4A
Cancer,Organismal Injury and Abnormalities,Reproductive System Disease	cancer	Cancer of mammary gland	0.0422	1	TIMP1
Cancer,Gastrointestinal Disease,Organismal Injury and Abnormalities	hyperplastic polyp	Hyperplastic polyp	0.0422	1	TIMP1
Cell Death and Survival	anoikis	Anoikis of breast cell lines	0.0422	1	TIMP1
Neurological Disease,Organismal Injury and Abnormalities	neurological disorder	Progressive neurological disorder	0.0422	7	GSR,JADE2,NLRP1,PDE4A,TIMP1,TRPS1,TSPO
Cell Cycle,Cell-To-Cell Signaling and Interaction,Cellular Growth and Proliferation	contact growth inhibition	Contact growth inhibition	0.0422	2	TIMP1,TSPO
Cancer,Hematological Disease,Organismal Injury and Abnormalities	hematologic cancer	Hematologic cancer of cells	0.0423	9	BTN3A1,CABIN1,CEBPE,CREM,GSR,NLRP1,PDE4A,TIMP1,TRPS1
Cellular Movement	cell movement	Cell movement of leukemia cell lines	0.0425	2	CD82,TIMP1
Neurological Disease,Organismal Injury and Abnormalities,Psychological Disorders	bipolar disorder	Bipolar disorder	0.0425	3	BTN3A1,JADE2,TSPO
Cancer,Organismal Injury and Abnormalities	cancer	Stage I cancer	0.0425	2	GSR,PDE4A
Cardiovascular Disease,Neurological Disease,Organismal Injury and Abnormalities,Skeletal and Muscular Disorders	left ventricular dysfunction	Left ventricular dysfunction	0.0425	3	CREM,PDE4A,TIMP1
Cancer,Hematological Disease,Immunological Disease,Organismal Injury and Abnormalities	natural killer/T-cell lymphoma	Natural killer/T-cell lymphoma	0.0425	2	GSR,TIMP1
Cancer,Hematological Disease,Immunological Disease,Organismal Injury and Abnormalities	T-cell non-Hodgkin disease	T-cell non-Hodgkin lymphoma	0.0425	4	CREM,GSR,TIMP1,TRPS1
Cancer,Organismal Injury and Abnormalities	intrathoracic malignant tumor	Intrathoracic malignant tumor	0.0425	12	BTN3A1,CABIN1,CEBPE,CREM,GSR,NLRP1,OAT,PDE4A,TIMP1,TRPS1,TSPO,TXNDC16
Organismal Injury and Abnormalities,Respiratory Disease	obstruction	Obstruction of airway	0.0425	2	PDE4A,TSPO
Cell Death and Survival,Organismal Injury and Abnormalities	necrosis	Necrosis	0.0425	9	BPI,CABIN1,CD82,CREM,GSR,NLRP1,PDE4A,TIMP1,TRPS1
Inflammatory Disease,Organismal Injury and Abnormalities,Respiratory Disease	rhinitis	Rhinitis	0.0425	2	CEBPE,PDE4A
Cell-To-Cell Signaling and Interaction	adhesion	Adhesion of bone cancer cell lines	0.0425	1	CD82
Cell Death and Survival,Cellular Compromise,Neurological Disease,Organismal Injury and Abnormalities,Psychological Disorders,Tissue Morphology	neurodegeneration	Neurodegeneration of striatal neurons	0.0425	1	CREM
Developmental Disorder,Hereditary Disorder,Immunological Disease,Inflammatory Disease,Neurological Disease,Organismal Injury and Abnormalities,Skeletal and Muscular Disorders	familial multiple sclerosis	Familial multiple sclerosis	0.0425	1	NLRP1
Organismal Injury and Abnormalities,Respiratory Disease	abnormal morphology	Abnormal morphology of nasal septum	0.0425	1	TRPS1
Neurological Disease,Organismal Injury and Abnormalities	lumbar radiculopathy	Lumbar radiculopathy	0.0425	1	PDE4A
Organismal Injury and Abnormalities,Respiratory Disease	chronic obstructive pulmonary disease	Severe chronic obstructive pulmonary disease	0.0425	1	PDE4A
Cell-To-Cell Signaling and Interaction,Cellular Assembly and Organization,Hair and Skin Development and Function	cell-cell adhesion	Cell-cell adhesion of epithelial cell lines	0.0425	1	TIMP1
Cancer,Hematological Disease,Immunological Disease,Organismal Injury and Abnormalities	lymphoma	Lymphoma	0.0425	7	CABIN1,CREM,GSR,NLRP1,PDE4A,TIMP1,TRPS1
Cellular Growth and Proliferation	inhibition	Inhibition of cells	0.043	2	CD82,TIMP1
Infectious Diseases,Organismal Injury and Abnormalities	neonatal late-onset sepsis	Neonatal late-onset sepsis	0.043	2	DUSP3,PDE4A
Cancer,Dermatological Diseases and Conditions,Organismal Injury and Abnormalities	cutaneous melanoma cancer	Cutaneous melanoma	0.043	15	BPI,BTN3A1,CABIN1,CEBPE,CREM,GSR,JADE2,JOSD1,MOSPD3,NLRP1,OAT,PDE4A,TRPS1,TXNDC16,VAT1
Cancer,Hematological Disease,Immunological Disease,Organismal Injury and Abnormalities	mature T-cell neoplasm	Mature T-cell neoplasm	0.043	5	BTN3A1,CREM,GSR,TIMP1,TRPS1
Tissue Morphology	quantity	Quantity of cells	0.043	7	CD82,CEBPE,CREM,DUSP3,OAT,TIMP1,TSPO
Digestive System Development and Function,Gastrointestinal Disease,Hepatic System Development and Function,Hepatic System Disease,Inflammatory Disease,Inflammatory Response,Organ Development,Organismal Injury and Abnormalities	chronic hepatitis	Chronic hepatitis	0.043	2	TIMP1,TSPO
Cancer,Organismal Injury and Abnormalities	cancer	Stage II cancer	0.043	2	GSR,PDE4A
Cancer,Organismal Injury and Abnormalities	growth	Growth of tumor	0.043	6	CD82,CREM,NLRP1,PDE4A,TIMP1,TRPS1
Embryonic Development,Organ Development,Organ Morphology,Organismal Development,Reproductive System Development and Function,Tissue Development	branching morphogenesis	Branching morphogenesis of mammary gland	0.043	1	TIMP1
Cardiovascular Disease,Connective Tissue Disorders,Organismal Injury and Abnormalities,Respiratory Disease	pulmonary arterial hypertension with connective tissue disorder	Pulmonary arterial hypertension with connective tissue disorder	0.043	1	PDE4A
Dermatological Diseases and Conditions,Organismal Injury and Abnormalities	plaque psoriasis	Moderate plaque psoriasis	0.043	1	PDE4A
Cancer,Hematological Disease,Immunological Disease,Organismal Injury and Abnormalities	ALK fusion negative peripheral T-cell lymphoma	ALK fusion negative peripheral T-cell lymphoma	0.043	1	GSR
Neurological Disease,Organismal Injury and Abnormalities	atonic seizure	Atonic seizure	0.043	1	TSPO
Cell-To-Cell Signaling and Interaction,Cellular Growth and Proliferation,Hematological System Development and Function	stimulation	Stimulation of leukocyte cell lines	0.043	1	BTN3A1
Infectious Diseases,Organismal Injury and Abnormalities	infection	Infection by human T-lymphotropic virus type 1	0.043	1	PDE4A
Organismal Injury and Abnormalities	postoperative dental pain	Postoperative dental pain	0.043	1	PDE4A
Cancer,Gastrointestinal Disease,Organismal Injury and Abnormalities	gastric cancer	Gastric cancer	0.043	10	BPI,CABIN1,CEBPE,CREM,JADE2,MOSPD3,NLRP1,TIMP1,TRPS1,TSPO
Cancer,Organismal Injury and Abnormalities,Tumor Morphology	volume	Volume of tumor	0.043	2	NLRP1,TIMP1
Inflammatory Disease,Organismal Injury and Abnormalities	autoinflammatory disorder	Autoinflammatory disorder	0.043	2	CEBPE,NLRP1
Gastrointestinal Disease,Inflammatory Disease,Inflammatory Response,Organismal Injury and Abnormalities	ulcerative colitis	Ulcerative colitis	0.0431	3	PDE4A,TIMP1,TSPO
Cell-To-Cell Signaling and Interaction,Hematological System Development and Function,Immune Cell Trafficking,Inflammatory Response	activation	Activation of leukocytes	0.0431	4	BPI,BTN3A1,CEBPE,DUSP3
Antimicrobial Response,Inflammatory Response	antibacterial response	Antibacterial response	0.0431	2	BPI,NLRP1
Neurological Disease,Organismal Injury and Abnormalities	epilepsia partialis continua	Epilepsia partialis continua	0.0431	1	TSPO
Cell Signaling	transmembrane receptor protein serine/threonine kinase signaling pathway	Transmembrane receptor protein serine/threonine kinase signaling pathway	0.0431	1	TRPS1
Digestive System Development and Function,Embryonic Development,Organismal Development	eruption	Eruption of tooth	0.0431	1	TRPS1
Carbohydrate Metabolism,Lipid Metabolism,Small Molecule Biochemistry	binding	Binding of lipopolysaccharide	0.0431	1	BPI
Organismal Injury and Abnormalities,Psychological Disorders	panic disorder without agoraphobia	Panic disorder without agoraphobia	0.0431	1	TSPO
Organismal Injury and Abnormalities,Psychological Disorders	panic disorder with agoraphobia	Panic disorder with agoraphobia	0.0431	1	TSPO
Cancer,Neurological Disease,Organismal Injury and Abnormalities,Tumor Morphology	infiltrative supratentorial astrocytoma	Low grade progressive infiltrative supratentorial astrocytoma	0.0431	1	GSR
Cancer,Neurological Disease,Organismal Injury and Abnormalities,Tumor Morphology	oligodendroglioma	Low grade progressive oligodendroglioma	0.0431	1	GSR
Cellular Development,Cellular Growth and Proliferation,Hematological System Development and Function,Hematopoiesis,Lymphoid Tissue Structure and Development,Tissue Development	differentiation	Differentiation of eosinophils	0.0431	1	CEBPE
Cancer,Neurological Disease,Organismal Injury and Abnormalities	recurrent astrocytoma	Low grade recurrent astrocytoma	0.0431	1	GSR
Cancer,Neurological Disease,Organismal Injury and Abnormalities	infiltrative supratentorial astrocytoma	Low grade recurrent infiltrative supratentorial astrocytoma	0.0431	1	GSR
Neurological Disease,Organismal Injury and Abnormalities,Psychological Disorders	complex insomnia	Complex insomnia	0.0431	1	TSPO
Cancer,Neurological Disease,Organismal Injury and Abnormalities	oligodendroglioma	Low grade recurrent oligodendroglioma	0.0431	1	GSR
Neurological Disease,Organismal Injury and Abnormalities,Psychological Disorders	psychophysiologic insomnia	Psychophysiologic insomnia	0.0431	1	TSPO
Neurological Disease,Organismal Injury and Abnormalities,Psychological Disorders	disorder of basal ganglia	Disorder of basal ganglia	0.0431	5	BTN3A1,CREM,PDE4A,TRPS1,TSPO
Cancer,Organismal Injury and Abnormalities	development	Development of carcinoma	0.0434	16	BPI,BTN3A1,CABIN1,CD82,CEBPE,CREM,JADE2,MOSPD3,NLRP1,OAT,PDE4A,SERPINB1,TIMP1,TRPS1,TSPO,TXNDC16
Organismal Injury and Abnormalities,Reproductive System Disease	abnormality of endometrium	Abnormality of endometrium	0.0435	11	BTN3A1,CABIN1,CREM,GSR,NLRP1,OAT,PDE4A,SERPINB1,TIMP1,TRPS1,TXNDC16
Cancer,Neurological Disease,Organismal Injury and Abnormalities	brain cancer	Brain cancer	0.0436	14	BPI,BTN3A1,CABIN1,CD82,CEBPE,CREM,GSR,JADE2,NLRP1,PDE4A,TIMP1,TRPS1,TSPO,TXNDC16
Cancer,Neurological Disease,Organismal Injury and Abnormalities	brain glioma formation	Brain glioma	0.0437	14	BPI,BTN3A1,CABIN1,CD82,CEBPE,CREM,GSR,JADE2,NLRP1,PDE4A,TIMP1,TRPS1,TSPO,TXNDC16
Inflammatory Response,Organismal Injury and Abnormalities	inflammation	Inflammation of organ	0.0437	7	CD82,CEBPE,GSR,PDE4A,SERPINB1,TIMP1,TSPO
Cancer,Neurological Disease,Organismal Injury and Abnormalities,Tumor Morphology	astrocytoma	Grade 2 progressive astrocytoma	0.0437	1	GSR
Dermatological Diseases and Conditions,Organismal Injury and Abnormalities	lack	Lack of vibrissae	0.0437	1	TRPS1
Cell Morphology	morphology	Morphology of lymphoma cell lines	0.0437	1	CEBPE
Cell Death and Survival,Organismal Injury and Abnormalities	anoikis	Anoikis of prostate cancer cell lines	0.0437	1	CD82
Cardiovascular Disease,Organismal Injury and Abnormalities	end stage heart failure	End stage heart failure	0.0437	1	PDE4A
Cancer,Neurological Disease,Organismal Injury and Abnormalities	recurrent astrocytoma	Grade 2 recurrent astrocytoma	0.0437	1	GSR
Organismal Injury and Abnormalities,Respiratory Disease	reversible airflow obstruction	Reversible airflow obstruction	0.0437	1	PDE4A
Cardiovascular Disease,Hematological Disease,Organismal Injury and Abnormalities	thromboembolic complication	Thromboembolic complication	0.0437	1	PDE4A
Dermatological Diseases and Conditions,Organismal Injury and Abnormalities	plaque psoriasis	Refractory plaque psoriasis	0.0437	1	PDE4A
Cellular Assembly and Organization	decondensation	Decondensation of chromatin	0.0437	1	SERPINB1
Organismal Injury and Abnormalities	mediastinal lesion	Mediastinal lesion	0.044	3	CREM,GSR,TIMP1
Cellular Function and Maintenance	receptor-mediated endocytosis	Receptor-mediated endocytosis	0.0441	2	CABIN1,JOSD1
Cell Death and Survival	apoptosis	Apoptosis of hematopoietic cell lines	0.0446	2	CABIN1,CEBPE
Cancer,Organismal Injury and Abnormalities	malignant neoplasm of aerodigestive tract	Malignant neoplasm of aerodigestive tract	0.0446	8	CABIN1,JADE2,OAT,PDE4A,TIMP1,TRPS1,TSPO,VAT1
Endocrine System Development and Function,Small Molecule Biochemistry	synthesis	Synthesis of hormone	0.0446	2	CREM,TSPO
Cell Death and Survival	cell viability	Cell viability of fibrosarcoma cell lines	0.0446	1	CD82
Cancer,Neurological Disease,Organismal Injury and Abnormalities	low grade astrocytoma	Recurrent low grade astrocytoma	0.0446	1	GSR
Organismal Injury and Abnormalities	widespread chronic pain	Widespread chronic pain	0.0446	1	PDE4A
Organismal Injury and Abnormalities,Psychological Disorders	anxiodepressive syndrome	Anxiodepressive syndrome	0.0446	1	TSPO
Developmental Disorder,Endocrine System Disorders,Hematological Disease,Hereditary Disorder,Metabolic Disease,Organismal Injury and Abnormalities	pseudohypoparathyroidism type 1C	Pseudohypoparathyroidism type 1C	0.0446	1	PDE4A
Tissue Development	formation	Formation of lumen	0.0446	1	TIMP1
Dermatological Diseases and Conditions,Gastrointestinal Disease,Immunological Disease,Inflammatory Disease,Organismal Injury and Abnormalities	oral lichen planus	Oral lichen planus	0.0446	1	PDE4A
Cancer,Neurological Disease,Organismal Injury and Abnormalities	astrocytoma	Astrocytoma in frontoparietal cortex of cerebrum	0.0446	1	TXNDC16
Digestive System Development and Function,Gastrointestinal Disease,Hepatic System Development and Function,Hepatic System Disease,Inflammatory Disease,Inflammatory Response,Organ Development,Organismal Injury and Abnormalities	inflammation	Inflammation of liver	0.0458	3	PDE4A,TIMP1,TSPO
Cardiovascular System Development and Function,Organ Development,Organ Morphology	contractility	Contractility of left ventricle	0.0458	1	CREM
Cellular Growth and Proliferation	growth	Arrest in growth of hematopoietic cell lines	0.0458	1	CEBPE
Small Molecule Biochemistry	quantity	Quantity of ammonia in blood	0.0458	1	OAT
Cell Death and Survival,Cellular Compromise,Organismal Injury and Abnormalities	apoptosis	Apoptosis of neurons in hippocampus	0.0458	1	CREM
Cancer,Neurological Disease,Organismal Injury and Abnormalities,Tumor Morphology	low-grade glioma	Progressive low-grade glioma	0.0458	1	GSR
Connective Tissue Disorders,Developmental Disorder,Organismal Injury and Abnormalities,Skeletal and Muscular Disorders	kyphoscoliosis	Kyphoscoliosis	0.0458	1	TRPS1
Embryonic Development	migration	Migration of trophoblast	0.0458	1	TIMP1
Cellular Development,Cellular Growth and Proliferation,Connective Tissue Development and Function,Organ Development,Skeletal and Muscular System Development and Function,Tissue Development	proliferation	Proliferation of myofibroblasts	0.0458	1	TIMP1
Cell-To-Cell Signaling and Interaction	binding	Binding of adenocarcinoma cell lines	0.0458	1	CD82
Organismal Injury and Abnormalities,Psychological Disorders	depressive disorder	Depressive disorder	0.0458	4	BTN3A1,PDE4A,TRPS1,TSPO
Neurological Disease,Organismal Injury and Abnormalities,Psychological Disorders	amyotrophic lateral sclerosis	Amyotrophic lateral sclerosis	0.0458	3	PDE4A,TIMP1,TSPO
Organismal Injury and Abnormalities,Respiratory Disease	abnormal morphology	Abnormal morphology of lung	0.0458	2	SERPINB1,TRPS1
Cancer,Hematological Disease,Organismal Injury and Abnormalities	hematologic cancer	Refractory hematologic cancer	0.046	2	GSR,TSPO
Cell-To-Cell Signaling and Interaction	activation	Activation of connective tissue cells	0.0466	2	CABIN1,TIMP1
Organismal Injury and Abnormalities	non-malignant disorder	Non-malignant disorder	0.047	8	BTN3A1,JADE2,NLRP1,PDE4A,SERPINB1,TIMP1,TRPS1,TSPO
Cancer,Infectious Diseases,Organismal Injury and Abnormalities	viral entry	Viral entry of carcinoma cell lines	0.047	1	DUSP3
Cancer,Infectious Diseases,Organismal Injury and Abnormalities	viral entry	Viral entry of lung cancer cell lines	0.047	1	DUSP3
Cardiovascular Disease,Organismal Injury and Abnormalities,Respiratory Disease	pulmonary arterial hypertension associated with congenital heart disease	Pulmonary arterial hypertension associated with congenital heart disease	0.047	1	PDE4A
Neurological Disease,Organismal Injury and Abnormalities	acute prolonged motor seizure	Acute prolonged motor seizure	0.047	1	TSPO
Lymphoid Tissue Structure and Development,Tissue Morphology	quantity	Quantity of bone marrow cells	0.0473	2	CEBPE,TIMP1
Cardiovascular Disease,Organismal Injury and Abnormalities	heart conduction disorder	Heart conduction disorder	0.0485	3	CREM,TIMP1,TSPO
Cancer,Organismal Injury and Abnormalities	acinar-cell carcinoma	Low grade acinar-cell carcinoma	0.0485	1	TIMP1
Cardiovascular Disease,Organismal Injury and Abnormalities	low cardiac output	Low cardiac output	0.0485	1	PDE4A
Digestive System Development and Function,Gastrointestinal Disease,Hepatic System Development and Function,Hepatic System Disease,Inflammatory Disease,Inflammatory Response,Organ Development,Organismal Injury and Abnormalities,Psychological Disorders	acute alcoholic hepatitis	Acute alcoholic hepatitis	0.0485	1	PDE4A
Dermatological Diseases and Conditions,Inflammatory Disease,Inflammatory Response,Organismal Injury and Abnormalities	seborrheic dermatitis	Seborrheic dermatitis	0.0485	1	PDE4A
Cancer,Organismal Injury and Abnormalities,Respiratory Disease	malignant neoplasm of respiratory system	Malignant neoplasm of respiratory system	0.0485	12	BTN3A1,CABIN1,CEBPE,CREM,JADE2,NLRP1,OAT,PDE4A,TIMP1,TRPS1,TSPO,TXNDC16
Developmental Disorder,Neurological Disease,Organismal Injury and Abnormalities,Psychological Disorders	pervasive developmental disorder	Pervasive developmental disorder	0.049	3	BTN3A1,TIMP1,TSPO
Organismal Injury and Abnormalities,Renal and Urological Disease	reduced kidney function	Reduced kidney function	0.049	3	PDE4A,TIMP1,TSPO
Cell Cycle	G1 phase	Arrest in G1 phase of prostate cancer cell lines	0.0491	1	CREM
Dermatological Diseases and Conditions,Ophthalmic Disease,Organismal Injury and Abnormalities	ocular itching	Ocular itching	0.0491	1	PDE4A
Organismal Injury and Abnormalities,Respiratory Disease	high-altitude pulmonary edema	High-altitude pulmonary edema	0.0491	1	PDE4A
Cancer,Hematological Disease,Immunological Disease,Organismal Injury and Abnormalities	large-cell immunoblastic lymphoma	Large-cell immunoblastic lymphoma	0.0491	1	GSR
Cell Death and Survival,Cellular Compromise,Neurological Disease,Organismal Injury and Abnormalities,Tissue Morphology	neurodegeneration	Neurodegeneration of hippocampal neurons	0.0491	1	CREM
Cancer,Gastrointestinal Disease,Hepatic System Disease,Organismal Injury and Abnormalities	liver hyperplasia	Liver hyperplasia	0.0491	1	TIMP1
Cancer,Neurological Disease,Organismal Injury and Abnormalities,Tumor Morphology	IDH2 mutation positive glioma	Progressive IDH2 mutation positive glioma	0.0491	1	GSR
Infectious Diseases,Organismal Injury and Abnormalities	viral entry	Viral entry by Influenza virus	0.0491	1	DUSP3
Cancer,Neurological Disease,Organismal Injury and Abnormalities	IDH2 mutation positive astrocytoma	IDH2 mutation positive astrocytoma	0.0491	1	GSR
Cancer,Neurological Disease,Organismal Injury and Abnormalities	IDH2 mutation positive oligodendroglioma	IDH2 mutation positive oligodendroglioma	0.0491	1	GSR
Cell Death and Survival,Gastrointestinal Disease,Hepatic System Disease,Organismal Injury and Abnormalities	apoptosis	Apoptosis of hepatic stellate cells	0.0491	1	TIMP1
Connective Tissue Disorders,Inflammatory Disease,Inflammatory Response,Organismal Injury and Abnormalities,Skeletal and Muscular Disorders	osteoarthritis	Osteoarthritis	0.0491	3	JOSD1,TIMP1,TSPO
Cancer,Hematological Disease,Immunological Disease,Organismal Injury and Abnormalities	neoplasia	Neoplasia of leukocytes	0.0493	9	BTN3A1,CABIN1,CEBPE,CREM,GSR,NLRP1,PDE4A,TIMP1,TRPS1
Cardiovascular Disease,Organismal Injury and Abnormalities	enlargement	Enlargement of heart ventricle	0.0493	2	CREM,TIMP1
Cancer,Organismal Injury and Abnormalities	cancer	Cancer of cells	0.0493	13	BPI,BTN3A1,CABIN1,CD82,CEBPE,CREM,GSR,JADE2,NLRP1,OAT,PDE4A,TIMP1,TRPS1
Cancer,Gastrointestinal Disease,Organismal Injury and Abnormalities	gastric adenocarcinoma	Gastric adenocarcinoma	0.0493	7	CEBPE,CREM,JADE2,MOSPD3,NLRP1,TIMP1,TRPS1
Cell Morphology,Cellular Assembly and Organization,Cellular Function and Maintenance	extension	Extension of lamellipodia	0.0493	1	CD82
Cancer,Neurological Disease,Organismal Injury and Abnormalities	IDH1 mutation positive oligodendroglioma	IDH1 mutation positive oligodendroglioma	0.0493	1	GSR
Cancer,Neurological Disease,Organismal Injury and Abnormalities,Tumor Morphology	IDH1 mutation positive glioma	Progressive IDH1 mutation positive glioma	0.0493	1	GSR
Connective Tissue Disorders,Immunological Disease,Inflammatory Disease,Inflammatory Response,Organismal Injury and Abnormalities,Skeletal and Muscular Disorders	active rheumatoid arthritis	Refractory active rheumatoid arthritis	0.0493	1	PDE4A
Auditory Disease,Inflammatory Disease,Organismal Injury and Abnormalities	otitis media	Chronic otitis media	0.0493	1	TSPO
Organismal Injury and Abnormalities	neck pain	Neck pain	0.0493	1	PDE4A
Cell Cycle,Gene Expression	binding	Binding of C/EBP binding site	0.0493	1	CEBPE
Cellular Function and Maintenance	respiration	Respiration of myeloid cells	0.0493	1	TSPO
Organismal Injury and Abnormalities,Reproductive System Disease	dysmenorrhea	Dysmenorrhea	0.0493	1	PDE4A
Dermatological Diseases and Conditions,Organismal Injury and Abnormalities	plaque psoriasis	Severe plaque psoriasis	0.0493	1	PDE4A
Cancer,Neurological Disease,Organismal Injury and Abnormalities	IDH1 mutation positive astrocytoma	IDH1 mutation positive astrocytoma	0.0493	1	GSR
Cellular Movement	invasion	Invasion of breast cancer cell lines	0.0493	3	CD82,TIMP1,TRPS1
Organismal Injury and Abnormalities	adverse drug reaction	Adverse drug reaction	0.0494	2	PDE4A,TSPO
Organismal Injury and Abnormalities	intracranial hemorrhage	Intracranial hemorrhage	0.0494	2	NLRP1,PDE4A

## Sheet: STable 4. Cell-Type Enrichment
STable 4. Cell-Type Specific Gene Enrichment of the 20 Genes that Predict 90-day SAH Outcomes
Cell Type	Number of Overlapping Genes	Term Size	p Value	Overlapping Genes
T Helper	0	42	1
T Cytotoxic	0	6	1
Monocyte	1	190	0.170377	DUSP3
B Cell	0	209	1
Natural Killer Cell	0	71	1
Neutrophil	3	751	0.0353099	CEBPE, CABIN1, BPI
Erythroblast	2	305	0.0353023	OAT, VAT1
Megakaryocyte	0	263	1
T Cell	0	209	1
T Cell Receptor and Signaling	0	188	1
Stamova 2019 ICH vs CTRL	1	372	0.307436	BTN3A1
Stamova 2019 ICH_TP1 vs CTRL_TP0	4	1800	0.0931564	SERPINB1, BTN3A1, CREM, TRPS1
Stamova 2019 10 ICH Profiles	6	2948	0.057143	SERPINB1, BTN3A1, JADE2, OAT, CREM, TRPS1
Stamova 2019 IS vs CTRL	1	52	0.0496707	BTN3A1
Stamova 2019 IS vs CTRL Relaxed	1	316	0.267741	BTN3A1
Stamova 2019 IS_TP1 vs CTRL_TP0	0	220	1
Stamova 2019 10 IS Profiles	2	843	0.198583	OAT, GSR
Durocher & Knepp 2021 ICHvol	3	385	0.00595021	SERPINB1, TSPO, GSR
Durocher & Knepp 2021 aPHEvol	2	226	0.02027	TSPO, GSR
Durocher & Knepp 2021 rPHEvol	1	327	0.275705	TXNDC16
Leandro 2018 Alzheimer's	1	581	0.438275	BPI
